# Supplementary material for: Quantification of Female Chimeric Cells in the Tonsils of Male Children and Their Determinants
Source: Cells. 2023 Aug 21;12(16):2116. doi: 10.3390/cells12162116 (PMC10453410; doi:10.3390/cells12162116)
Supplement: Supplementary file 1 [file cells-12-02116-s001.zip]

Archive with 1 entries (1 files):
- cells-2540462-supplementary.pdf
